# Supplementary material for: Exploring the prognostic significance of arm-level copy number alterations in triple-negative breast cancer
Source: Oncogene. 2024 May 14;43(26):2015–24. doi: 10.1038/s41388-024-03051-y (PMC11196216; doi:10.1038/s41388-024-03051-y)
Supplement: Supplementary file 6 — Supplementary Table 1 [file 41388_2024_3051_MOESM6_ESM.xlsx]

## Sheet: Sheet1
Supplementary Table 1: Frequency of arm-level SCNAs and corresponding -log(p-value) of correlation with survival
Event	Frequency	-log(p-value)
10p gain	45	0.325954
10p loss	17	0.064443
10q gain	15	0.246307
10q loss	28	0.104756
11p gain	10	1.99019
11p loss	27	0.393801
11q gain	7	0.541664
11q loss	24	1.25594
12p gain	28	0.092182
12p loss	13	0.027414
12q gain	7	0.580482
12q loss	24	0.054566
13q gain	11	0.106046
13q loss	44	0.150534
14q gain	7	0.649785
14q loss	48	0.615552
15q gain	11	0.294673
15q loss	50	0.1263
16p gain	20	0.049447
16p loss	24	0.085338
16q gain	13	0.556979
16q loss	30	0.321883
17p gain	4	0.678966
17p loss	57	0.142385
17q gain	8	0.413411
17q loss	39	0.065358
18p gain	23	0.486557
18p loss	25	2.19545
18q gain	16	0.171868
18q loss	34	0.680663
19p gain	18	0.616696
19p loss	14	0.937954
19q gain	23	0.3733
19q loss	8	0.768489
1p gain	34	0.129121
1p loss	7	0.231843
1q gain	57	0.141521
1q loss	3	0
20p gain	27	0.426214
20p loss	17	0.783164
20q gain	29	0.226633
20q loss	13	2.09788
21q gain	30	1.15038
21q loss	12	0.339302
22q gain	11	0.130153
22q loss	28	0.25275
2p gain	22	0.407688
2p loss	4	0.296278
2q gain	9	0.812696
2q loss	10	0.742653
3p gain	13	0.061119
3p loss	23	0.600346
3q gain	28	0.27783
3q loss	8	0.144035
4p gain	0	0.371496
4p loss	61	0.3043
4q gain	2	0.456239
4q loss	48	0.081308
5p gain	22	0.492289
5p loss	33	0.341078
5q gain	8	0.070125
5q loss	64	0.203885
6p gain	40	0.008389
6p loss	4	0.194436
6q gain	27	0.155944
6q loss	8	0.199284
7p gain	33	1.30303
7p loss	15	0.196357
7q gain	35	0.893786
7q loss	11	0.740329
8p gain	36	0.241591
8p loss	39	0.074933
8q gain	81	0.453899
8q loss	4	1.06742
9p gain	21	0.068878
9p loss	27	0.977971
9q gain	9	0.079234
9q loss	30	0.10052
Xp gain	7	0.426277
Xp loss	14	0.041709
Xq gain	10	0.355761
