# Supplementary material for: Exploring the prognostic significance of arm-level copy number alterations in triple-negative breast cancer
Source: Oncogene. 2024 May 14;43(26):2015–24. doi: 10.1038/s41388-024-03051-y (PMC11196216; doi:10.1038/s41388-024-03051-y)
Supplement: Supplementary file 7 — Supplementary Table 2 [file 41388_2024_3051_MOESM7_ESM.xlsx]

## Sheet: Sheet1
Supplementary Table 2: CCLE ductal breast carcinoma cell lines and expression of RIPK4
Name	RPKM
MDAMB468	44.7361
HCC1806	42.3607
HCC1187	42.0239
HCC70	41.3594
HCC1599	38.2935
HCC1143	37.1813
HCC1954	36.5483
HCC38	36.4485
HCC1395	31.155
BT20	26.6848
HCC1937	22.9546
CAL851	20.3688
HDQP1	17.7209
HMEL	16.1012
HS578T	15.0094
HCC202	14.2634
MDAMB415	13.9904
CAL51	13.4831
BT549	12.4909
AU565	11.7869
MDAMB157	11.7327
HCC2218	8.89503
SKBR3	7.93259
T47D	7.48905
JIMT1	7.48026
HCC2157	7.39153
MDAMB231	6.93932
CAL148	6.40897
UACC893	6.18611
HCC1419	5.66621
ZR7530	5.53539
SUM159PT	4.87374
KPL1	4.64233
HCC1428	4.04845
MDAMB361	3.76782
EFM192A	3.44666
MCF7	3.44013
BT474	3.33004
HCC1500	3.25789
MDAMB453	2.97109
EFM19	2.95476
BT483	2.75843
CAMA1	2.29782
MDAMB436	1.52748
ZR751	0.93321
CAL120	0.9205
DU4475	0.77925
HMC18	0.02371
