# Supplementary material for: Exploring the prognostic significance of arm-level copy number alterations in triple-negative breast cancer
Source: Oncogene. 2024 May 14;43(26):2015–24. doi: 10.1038/s41388-024-03051-y (PMC11196216; doi:10.1038/s41388-024-03051-y)
Supplement: Supplementary file 8 — Supplementary Table 3 [file 41388_2024_3051_MOESM8_ESM.xlsx]

## Sheet: Sheet1
Supplementary table 3: Flow cytometry antibodies
Marker – Colour	Dilution	Supplier	Cat #	Clone
CCR2-BV421	1:200	BD Biosciences	747963	475301
CD103-Pacific Blue	1:100	BioLegend	121418	2E7
SiglecF-BV510	1:200	BD Biosciences	740158	E50-2440
CD11b-BV570	1:100	BioLegend	101233	M1/70
CXR2-BV650	1:200	BD Biosciences	747813	V48-2310
CX3CR1-BV711	1:200	BioLegend	149031	SA011F11
CD11c-BV750	1:200	BioLegend	117357	N418
CD64-FITC	1:200	BioLegend	139316	X54-5/7.1
MHCII-Spark Blue 550	1:200	BioLegend	107662	M5/114.15.2
CD45-PerCP	1:100	BioLegend	103130	30-F11
Ly6G-PerCP eF710	1:200	Invitrogen	46-9668-82	1A8-Ly6g
CD24-PE	1:100	BD Biosciences	553262	M1/69
CD3-Spark YG 570	1:400	BioLegend	100266	17A2
CD8-Spark NIR 685	1:200	BioLegend	100782	53-6.7
CD19-PE-Cy5	1:100	BioLegend	115510	6D5
CD4-PE-Fire700	1:200	BioLegend	100484	GK15
F4/80-PE-Cy7	1:100	BioLegend	123113	BM8
Ly6C-AF647	1:200	BioLegend	128010	HK1.4
Zombie red	1:1000	BioLegend	423110
